# Supplementary material for: Role of inflammatory biomarkers in mediating the effect of lipids on spontaneous intracerebral hemorrhage: a two-step, two-sample Mendelian randomization study
Source: Front Neurol. 2024 Aug 7;15:1411555. doi: 10.3389/fneur.2024.1411555 (PMC11337198; doi:10.3389/fneur.2024.1411555)
Supplement: Supplementary file 1 [file Table_1.xlsx]

## Sheet: Supplementary Table title
Table S1. The causal effects of Plasma Lipidom on NICH Table S2. The causal effects of NICH on Plasma Lipidom Table S3. The causal effects of Plasma Lipidom on inflammatory cytokines Table S4. The causal effects of inflammatory cytokines on NICH Table S5. Detailed results of sensitivity analyses for causal effects of Plasma Lipidom and NICH Table S6. Detailed results of sensitivity analyses for c…

## Sheet: Table S1
Table S1. The causal effects of Plasma Lipidom on sICH
	method	nsnp	b	se	or	or_lci95	or_uci95	pval
Sterol ester (27:1/16:0) levels	MR Egger	34	-0.113983	0.0600601	0.892273	0.793183	1.00374	0.0667731
	Weighted median	34	-0.0604921	0.0452881	0.941301	0.861348	1.02868	0.181641
	Inverse variance weighted	34	-0.0642001	0.0305336	0.937817	0.883339	0.995655	0.0355006
	Simple mode	34	-0.0785643	0.091643	0.924443	0.772453	1.10634	0.39747
	Weighted mode	34	-0.0333481	0.0824195	0.967202	0.822925	1.13677	0.688372
Sterol ester (27:1/20:2) levels	MR Egger	27	0.095116	0.0892402	1.09979	0.923306	1.31	0.296681
	Weighted median	27	0.0974691	0.0511463	1.10238	0.997226	1.21862	0.05669
	Inverse variance weighted	27	0.0846241	0.035238	1.08831	1.01568	1.16613	0.0163278
	Simple mode	27	0.0826408	0.0933521	1.08615	0.904539	1.30423	0.384131
	Weighted mode	27	0.120026	0.0684592	1.12753	0.985946	1.28944	0.0913436
Sterol ester (27:1/20:4) levels	MR Egger	31	-0.0358423	0.0318103	0.964792	0.906476	1.02686	0.269085
	Weighted median	31	-0.0543107	0.0261268	0.947138	0.899857	0.996903	0.0376419
	Inverse variance weighted	31	-0.077713	0.0223104	0.92523	0.885643	0.966586	0.000495352
	Simple mode	31	-0.0727498	0.0702896	0.929833	0.810165	1.06718	0.30894
	Weighted mode	31	-0.0525594	0.0243135	0.948798	0.904644	0.995107	0.0387423
Sterol ester (27:1/22:6) levels	MR Egger	23	-0.138764	0.112073	0.870433	0.698774	1.08426	0.229322
	Weighted median	23	-0.165876	0.059141	0.847152	0.754431	0.951268	0.00503561
	Inverse variance weighted	23	-0.132283	0.0465422	0.876093	0.799711	0.959772	0.00448029
	Simple mode	23	-0.128632	0.101831	0.879297	0.720203	1.07354	0.219745
	Weighted mode	23	-0.13603	0.0720965	0.872816	0.757798	1.00529	0.0724577
Phosphatidylethanolamine (18:2_0:0) levels	MR Egger	27	0.0680701	0.0573273	1.07044	0.956675	1.19773	0.246232
	Weighted median	27	0.0864944	0.0474106	1.09035	0.99359	1.19652	0.0680964
	Inverse variance weighted	27	0.0843018	0.0310361	1.08796	1.02375	1.15619	0.00660271
	Simple mode	27	0.0584504	0.095665	1.06019	0.878927	1.27884	0.546511
	Weighted mode	27	0.0842845	0.0455188	1.08794	0.99508	1.18946	0.0754667
Phosphatidylcholine (14:0_18:2) levels	MR Egger	26	0.28786	0.120373	1.33357	1.0533	1.68842	0.024975
	Weighted median	26	0.109871	0.0546365	1.11613	1.00279	1.24229	0.044331
	Inverse variance weighted	26	0.0981549	0.0493447	1.10313	1.00144	1.21515	0.0466826
	Simple mode	26	0.0980583	0.105403	1.10303	0.89715	1.35615	0.361105
	Weighted mode	26	0.126122	0.0777894	1.13442	0.973999	1.32126	0.117493
Phosphatidylcholine (15:0_18:2) levels	MR Egger	39	0.139304	0.0587853	1.14947	1.02438	1.28985	0.0231289
	Weighted median	39	0.0976312	0.0451769	1.10256	1.00913	1.20464	0.0306888
	Inverse variance weighted	39	0.0597652	0.0287286	1.06159	1.00346	1.12308	0.0374947
	Simple mode	39	0.102281	0.0951257	1.1077	0.91928	1.33473	0.289054
	Weighted mode	39	0.0967924	0.0541513	1.10163	0.990699	1.22499	0.0818436
Phosphatidylcholine (16:0_20:4) levels	MR Egger	24	-0.0444055	0.0362865	0.956566	0.890896	1.02708	0.233994
	Weighted median	24	-0.058574	0.0281067	0.943108	0.892559	0.996521	0.0371611
	Inverse variance weighted	24	-0.0617186	0.0241318	0.940147	0.896715	0.985683	0.0105408
	Simple mode	24	0.0230206	0.0849036	1.02329	0.866416	1.20856	0.788703
	Weighted mode	24	-0.0561336	0.0296113	0.945413	0.892105	1.00191	0.0706366
Phosphatidylcholine (16:0_20:5) levels	MR Egger	24	-0.156929	0.0652313	0.854765	0.752178	0.971343	0.0249862
	Weighted median	24	-0.0931069	0.044983	0.911096	0.834207	0.995072	0.038469
	Inverse variance weighted	24	-0.0736455	0.0374673	0.929001	0.863224	0.99979	0.0493454
	Simple mode	24	-0.128699	0.101332	0.879238	0.72086	1.07241	0.216758
	Weighted mode	24	-0.0947967	0.045401	0.909558	0.832117	0.994206	0.0480656
Phosphatidylcholine (16:0_22:5) levels	MR Egger	29	-0.0669811	0.0514241	0.935213	0.845546	1.03439	0.203739
	Weighted median	29	-0.0808162	0.0393532	0.922363	0.853894	0.996323	0.0400131
	Inverse variance weighted	29	-0.0588046	0.0291039	0.942891	0.89061	0.998241	0.0433308
	Simple mode	29	0.00884637	0.0961858	1.00889	0.835539	1.2182	0.927375
	Weighted mode	29	-0.0715804	0.04061	0.930921	0.859696	1.00805	0.0888768
Phosphatidylcholine (17:0_20:4) levels	MR Egger	30	-0.0536407	0.0420189	0.947773	0.872845	1.02913	0.212236
	Weighted median	30	-0.0648481	0.0311354	0.93721	0.881726	0.996184	0.0372713
	Inverse variance weighted	30	-0.0783683	0.0268085	0.924624	0.877294	0.974507	0.00346386
	Simple mode	30	-0.0562545	0.0744151	0.945298	0.817007	1.09374	0.455773
	Weighted mode	30	-0.0628567	0.0308213	0.939078	0.884028	0.997556	0.0506153
Phosphatidylcholine (18:0_20:4) levels	MR Egger	27	-0.0516377	0.0367527	0.949673	0.883669	1.02061	0.172324
	Weighted median	27	-0.0508965	0.0254351	0.950377	0.90416	0.998957	0.0453888
	Inverse variance weighted	27	-0.0772678	0.0254195	0.925642	0.880654	0.972928	0.00236811
	Simple mode	27	-0.0433118	0.0887969	0.957613	0.804645	1.13966	0.629806
	Weighted mode	27	-0.0493541	0.0273957	0.951844	0.902082	1.00435	0.0832283
Phosphatidylcholine (18:1_18:3) levels	MR Egger	18	0.0500963	0.128301	1.05137	0.817606	1.35198	0.701348
	Weighted median	18	0.154607	0.0738812	1.1672	1.00985	1.34907	0.0363807
	Inverse variance weighted	18	0.120351	0.0576152	1.12789	1.00745	1.26273	0.0367189
	Simple mode	18	0.241632	0.139267	1.27333	0.969155	1.67296	0.100827
	Weighted mode	18	0.226216	0.132482	1.25385	0.967106	1.62561	0.105919
Phosphatidylcholine (O-17:0_17:1) levels	MR Egger	33	0.0226051	0.103825	1.02286	0.834526	1.2537	0.829071
	Weighted median	33	0.122205	0.0546878	1.12999	1.01513	1.25784	0.0254444
	Inverse variance weighted	33	0.0962033	0.0394018	1.10098	1.01916	1.18938	0.0146223
	Simple mode	33	0.177229	0.115394	1.1939	0.952236	1.49691	0.134401
	Weighted mode	33	0.103581	0.106418	1.10914	0.900327	1.36637	0.337682
Phosphatidylethanolamine (16:0_18:2) levels	MR Egger	21	0.0751357	0.0597838	1.07803	0.958831	1.21205	0.224061
	Weighted median	21	0.0831909	0.0358694	1.08675	1.01297	1.1659	0.0203803
	Inverse variance weighted	21	0.0635684	0.0270867	1.06563	1.01053	1.12374	0.0189331
	Simple mode	21	0.100614	0.0547722	1.10585	0.993284	1.23117	0.0811231
	Weighted mode	21	0.0872521	0.0390664	1.09117	1.01074	1.17801	0.0371049
Phosphatidylinositol (16:0_18:1) levels	MR Egger	18	0.215507	0.135837	1.24049	0.950531	1.6189	0.132187
	Weighted median	18	0.141607	0.0704317	1.15212	1.00357	1.32267	0.0443728
	Inverse variance weighted	18	0.146815	0.0492672	1.15814	1.05154	1.27555	0.00288269
	Simple mode	18	0.111737	0.126724	1.11822	0.872283	1.4335	0.390215
	Weighted mode	18	0.124527	0.117847	1.13261	0.899017	1.4269	0.305441
Sphingomyelin (d34:1) levels	MR Egger	32	-0.115661	0.0636154	0.890777	0.786355	1.00907	0.0790428
	Weighted median	32	-0.0231168	0.0480027	0.977148	0.889405	1.07355	0.630109
	Inverse variance weighted	32	-0.0735297	0.0332169	0.929109	0.870546	0.991611	0.0268547
	Simple mode	32	0.0213627	0.101792	1.02159	0.836818	1.24717	0.835145
	Weighted mode	32	0.019137	0.0985856	1.01932	0.840221	1.2366	0.847352
Sphingomyelin (d36:2) levels	MR Egger	24	-0.108336	0.0922453	0.897326	0.74891	1.07515	0.252778
	Weighted median	24	-0.162323	0.0578091	0.850166	0.759095	0.952165	0.00498629
	Inverse variance weighted	24	-0.0800739	0.0395983	0.923048	0.854117	0.997542	0.0431603
	Simple mode	24	-0.155635	0.10043	0.855872	0.702945	1.04207	0.134867
	Weighted mode	24	-0.16086	0.0695798	0.851411	0.742868	0.975814	0.0300868
Triacylglycerol (52:3) levels	MR Egger	30	-0.0922254	0.0883685	0.9119	0.766878	1.08435	0.305577
	Weighted median	30	-0.0317174	0.0532355	0.96878	0.872791	1.07533	0.551312
	Inverse variance weighted	30	-0.0746416	0.0375918	0.928076	0.862154	0.999039	0.0470795
	Simple mode	30	-0.142297	0.0990356	0.867363	0.714332	1.05318	0.161469
	Weighted mode	30	-0.00374889	0.0659045	0.996258	0.875534	1.13363	0.955028

## Sheet: Table S2
Table S2. The causal effects of sICH on Plasma Lipidom
	method	nsnp	b	se	or	or_lci95	or_uci95	pval
Sterol ester (27:1/16:0) levels	MR Egger	45	0.00803963	0.0713251	1.00807	0.876553	1.15932	0.910779
	Weighted median	45	-0.0363509	0.0393921	0.964302	0.892651	1.0417	0.356114
	Inverse variance weighted	45	-0.0368982	0.0296176	0.963774	0.90942	1.02138	0.212832
	Simple mode	45	-0.0305273	0.0979431	0.969934	0.800518	1.1752	0.756753
	Weighted mode	45	-0.0305273	0.0868264	0.969934	0.818152	1.14987	0.726824
Sterol ester (27:1/20:2) levels	MR Egger	45	0.0858368	0.0842046	1.08963	0.923851	1.28515	0.313722
	Weighted median	45	-0.0564662	0.0465175	0.945098	0.862741	1.03532	0.224797
	Inverse variance weighted	45	-0.0383001	0.0355903	0.962424	0.897576	1.03196	0.281865
	Simple mode	45	-0.130789	0.113928	0.877403	0.701813	1.09692	0.257175
	Weighted mode	45	-0.144039	0.123017	0.865854	0.680347	1.10194	0.247947
Sterol ester (27:1/20:4) levels	MR Egger	45	-0.0288286	0.0708746	0.971583	0.845571	1.11637	0.686206
	Weighted median	45	-0.0437593	0.0396536	0.957184	0.885608	1.03455	0.269793
	Inverse variance weighted	45	-0.0665021	0.0294134	0.935661	0.883245	0.991187	0.0237627
	Simple mode	45	0.027167	0.105048	1.02754	0.836335	1.26246	0.797137
	Weighted mode	45	0.0574148	0.108531	1.0591	0.856154	1.31014	0.599451
Sterol ester (27:1/22:6) levels	MR Egger	45	-0.00428015	0.0714528	0.995729	0.865604	1.14542	0.952511
	Weighted median	45	-0.0128119	0.0416567	0.98727	0.909865	1.07126	0.758418
	Inverse variance weighted	45	-0.0191343	0.0296749	0.981048	0.925615	1.0398	0.519059
	Simple mode	45	-0.00451086	0.0835973	0.995499	0.845048	1.17274	0.957212
	Weighted mode	45	-0.00727881	0.0824602	0.992748	0.844593	1.16689	0.930062
Phosphatidylethanolamine (18:2_0:0) levels	MR Egger	45	0.0682817	0.0732886	1.07067	0.927406	1.23606	0.356702
	Weighted median	45	0.0509053	0.0432963	1.05222	0.966615	1.14541	0.239697
	Inverse variance weighted	45	0.0515553	0.0303	1.05291	0.992198	1.11733	0.0888495
	Simple mode	45	0.0565379	0.103232	1.05817	0.864333	1.29547	0.586681
	Weighted mode	45	0.0844707	0.100291	1.08814	0.893955	1.32451	0.404199
Phosphatidylcholine (14:0_18:2) levels	MR Egger	45	0.032872	0.0738616	1.03342	0.894137	1.1944	0.658517
	Weighted median	45	0.00955815	0.042948	1.0096	0.928096	1.09827	0.823884
	Inverse variance weighted	45	0.00279688	0.0304937	1.0028	0.944622	1.06456	0.92692
	Simple mode	45	0.0425814	0.0903572	1.0435	0.874136	1.24568	0.639786
	Weighted mode	45	0.0425814	0.0859496	1.0435	0.881721	1.23496	0.622767
Phosphatidylcholine (15:0_18:2) levels	MR Egger	45	-0.0299883	0.0903905	0.970457	0.812895	1.15856	0.74168
	Weighted median	45	-0.0406436	0.0477311	0.960171	0.874418	1.05433	0.394485
	Inverse variance weighted	45	-0.0142633	0.0370305	0.985838	0.916821	1.06005	0.700106
	Simple mode	45	-0.0792996	0.122359	0.923763	0.726785	1.17413	0.520296
	Weighted mode	45	-0.0792996	0.104522	0.923763	0.752644	1.13379	0.452086
Phosphatidylcholine (16:0_20:4) levels	MR Egger	45	-0.0197676	0.0711918	0.980426	0.852737	1.12724	0.782599
	Weighted median	45	-0.0520093	0.04228	0.94932	0.873822	1.03134	0.218653
	Inverse variance weighted	45	-0.0501414	0.0295635	0.951095	0.89755	1.00783	0.0898751
	Simple mode	45	0.047676	0.0965853	1.04883	0.867941	1.26742	0.624033
	Weighted mode	45	-0.159668	0.0921504	0.852427	0.711569	1.02117	0.0901567
Phosphatidylcholine (16:0_20:5) levels	MR Egger	45	-0.0535874	0.0756906	0.947823	0.817143	1.0994	0.482778
	Weighted median	45	-0.0530711	0.0445594	0.948313	0.869004	1.03486	0.233646
	Inverse variance weighted	45	-0.0066872	0.0312537	0.993335	0.934312	1.05609	0.830574
	Simple mode	45	-0.109038	0.108273	0.896697	0.725239	1.10869	0.319413
	Weighted mode	45	-0.0979432	0.0961031	0.9067	0.751033	1.09463	0.313704
Phosphatidylcholine (16:0_22:5) levels	MR Egger	45	0.00266847	0.0713623	1.00267	0.871794	1.1532	0.970345
	Weighted median	45	-0.0229729	0.0417563	0.977289	0.900491	1.06064	0.582206
	Inverse variance weighted	45	-0.00599036	0.0296359	0.994028	0.937933	1.05348	0.839814
	Simple mode	45	-0.0496185	0.0955807	0.951592	0.789025	1.14765	0.606274
	Weighted mode	45	-0.0399319	0.0878395	0.960855	0.808886	1.14137	0.651631
Phosphatidylcholine (17:0_20:4) levels	MR Egger	45	-0.0336036	0.0716392	0.966955	0.840283	1.11272	0.641391
	Weighted median	45	0.0117249	0.0431495	1.01179	0.929742	1.10109	0.785832
	Inverse variance weighted	45	-0.0268075	0.0297697	0.973549	0.918369	1.03204	0.367856
	Simple mode	45	0.0817124	0.0955992	1.08514	0.899729	1.30877	0.397326
	Weighted mode	45	0.0559687	0.109408	1.05756	0.853448	1.3105	0.611516
Phosphatidylcholine (18:0_20:4) levels	MR Egger	45	-0.0703389	0.0708468	0.932078	0.811234	1.07092	0.326346
	Weighted median	45	-0.0502996	0.0427295	0.950944	0.874547	1.03402	0.23913
	Inverse variance weighted	45	-0.071463	0.0294019	0.931031	0.878894	0.98626	0.0150755
	Simple mode	45	-0.0283826	0.107223	0.972016	0.787778	1.19934	0.792471
	Weighted mode	45	-0.0261818	0.10271	0.974158	0.796527	1.1914	0.799982
Phosphatidylcholine (18:1_18:3) levels	MR Egger	45	-0.00855095	0.0782296	0.991486	0.850542	1.15578	0.913468
	Weighted median	45	0.00993575	0.0470294	1.00999	0.921049	1.10751	0.832679
	Inverse variance weighted	45	0.0181873	0.0322553	1.01835	0.955966	1.08481	0.572853
	Simple mode	45	-0.0137347	0.101017	0.986359	0.809185	1.20233	0.89247
	Weighted mode	45	0.0157926	0.0911558	1.01592	0.849699	1.21465	0.863251
Phosphatidylcholine (O-17:0_17:1) levels	MR Egger	45	0.114281	0.0782775	1.12107	0.961614	1.30696	0.151572
	Weighted median	45	0.0221286	0.0442224	1.02238	0.937492	1.11494	0.616798
	Inverse variance weighted	45	0.0356206	0.0326593	1.03626	0.972008	1.10477	0.275417
	Simple mode	45	0.047522	0.101937	1.04867	0.858753	1.28059	0.643378
	Weighted mode	45	-0.0796878	0.0931093	0.923405	0.769371	1.10828	0.396717
Phosphatidylethanolamine (16:0_18:2) levels	MR Egger	45	0.00583079	0.0817043	1.00585	0.857007	1.18054	0.943439
	Weighted median	45	-0.00115716	0.0476442	0.998844	0.909791	1.09661	0.980623
	Inverse variance weighted	45	0.00877483	0.0340179	1.00881	0.943744	1.07837	0.796447
	Simple mode	45	-0.0311742	0.094652	0.969307	0.805178	1.16689	0.743449
	Weighted mode	45	-0.019919	0.0951528	0.980278	0.813492	1.18126	0.835151
Phosphatidylinositol (16:0_18:1) levels	MR Egger	45	0.133394	0.0763347	1.1427	0.983909	1.32712	0.0876911
	Weighted median	45	0.00816492	0.0432325	1.0082	0.926287	1.09735	0.850202
	Inverse variance weighted	45	0.0333289	0.0321032	1.03389	0.97084	1.10104	0.299186
	Simple mode	45	-0.0480007	0.0937569	0.953133	0.793133	1.14541	0.611232
	Weighted mode	45	-0.0450872	0.0906541	0.955914	0.8003	1.14179	0.621415
Sphingomyelin (d34:1) levels	MR Egger	45	0.0195539	0.0713625	1.01975	0.88664	1.17284	0.78539
	Weighted median	45	-0.0154749	0.0416638	0.984644	0.907433	1.06843	0.710323
	Inverse variance weighted	45	-0.0263216	0.0296325	0.974022	0.919062	1.03227	0.374397
	Simple mode	45	-0.0333406	0.0979199	0.967209	0.798306	1.17185	0.735109
	Weighted mode	45	-0.0258523	0.0913697	0.974479	0.814699	1.1656	0.778549
Sphingomyelin (d36:2) levels	MR Egger	45	0.0634301	0.0714026	1.06549	0.926335	1.22554	0.379298
	Weighted median	45	-0.00892841	0.0424664	0.991111	0.911957	1.07714	0.833475
	Inverse variance weighted	45	-0.0486987	0.0296533	0.952468	0.898688	1.00947	0.100535
	Simple mode	45	0.024963	0.0913891	1.02528	0.857135	1.2264	0.786016
	Weighted mode	45	0.024963	0.0862313	1.02528	0.865844	1.21407	0.773567
Triacylglycerol (52:3) levels	MR Egger	45	0.0227426	0.086707	1.023	0.863119	1.2125	0.794349
	Weighted median	45	-0.0347294	0.0420287	0.965867	0.889491	1.0488	0.408619
	Inverse variance weighted	45	-0.0151953	0.0356945	0.98492	0.918369	1.05629	0.670323
	Simple mode	45	-0.0407974	0.0925323	0.960024	0.800787	1.15092	0.661445
	Weighted mode	45	-0.0407974	0.0913648	0.960024	0.802621	1.14829	0.657402

## Sheet: Table S3
Table S3. The causal effects of Plasma Lipidom on inflammatory cytokines
		method	nsnp	b	se	or	or_lci95	or_uci95	pval
Sterol ester (27:1/20:2) levels	TNF-related apoptosis-inducing ligand levels	MR Egger	27	-0.115678	0.0539866	0.890762	0.801322	0.990184	0.0420592
		Weighted median	27	-0.0435648	0.0353007	0.957371	0.89337	1.02596	0.217163
		Inverse variance weighted	27	-0.0474144	0.0222939	0.953692	0.912917	0.996289	0.033438
		Simple mode	27	-0.0525748	0.0629132	0.948783	0.838715	1.0733	0.410954
		Weighted mode	27	-0.043655	0.0442772	0.957284	0.877711	1.04407	0.333245
Phosphatidylcholine (16:0_20:4) levels		MR Egger	24	-0.128667	0.0252989	0.879267	0.836731	0.923965	4.28025e-05
		Weighted median	24	-0.124633	0.0196624	0.88282	0.849445	0.917507	2.31776e-10
		Inverse variance weighted	24	-0.108265	0.0170448	0.897389	0.867905	0.927876	2.12784e-10
		Simple mode	24	-0.0146706	0.0598768	0.985436	0.876316	1.10815	0.808619
		Weighted mode	24	-0.12825	0.019782	0.879633	0.84618	0.914409	1.29126e-06
Sphingomyelin (d34:1) levels	Hepatocyte growth factor levels	MR Egger	32	0.00137496	0.0523403	1.00138	0.903741	1.10956	0.979216
		Weighted median	32	-0.0383791	0.0353229	0.962348	0.897976	1.03133	0.277249
		Inverse variance weighted	32	-0.0621938	0.0276728	0.939701	0.89009	0.992076	0.0246099
		Simple mode	32	-0.116121	0.0708427	0.890368	0.774938	1.02299	0.111296
		Weighted mode	32	-0.0278836	0.0547639	0.972502	0.873523	1.0827	0.614246

## Sheet: Table S4
Table S4. The causal effects of inflammatory cytokines on sICH
	method	nsnp	b	se	or	or_lci95	or_uci95	pval
TNF-related apoptosis-inducing ligand levels	MR Egger	36	0.0661208	0.0502929	1.06836	0.968068	1.17903	0.197406
	Weighted median	36	0.0844324	0.0431816	1.0881	0.999796	1.1842	0.0505496
	Inverse variance weighted	36	0.0752556	0.0302944	1.07816	1.01601	1.14412	0.0129866
	Simple mode	36	0.0840394	0.063255	1.08767	0.960847	1.23124	0.192584
	Weighted mode	36	0.0840394	0.039268	1.08767	1.0071	1.17469	0.0393905
Hepatocyte growth factor levels	MR Egger	30	0.141776	0.138775	1.15232	0.877899	1.51252	0.315705
	Weighted median	30	0.139435	0.0868602	1.14962	0.969659	1.36299	0.108432
	Inverse variance weighted	30	0.12339	0.0625732	1.13133	1.00075	1.27894	0.0486173
	Simple mode	30	0.254771	0.158031	1.29017	0.946514	1.75859	0.117759
	Weighted mode	30	0.227055	0.130107	1.2549	0.972432	1.61942	0.0915502

## Sheet: Table S5
Table S5. Detailed results of sensitivity analyses for causal effects of Plasma Lipidom and sICH
	Heterogeneity				Pleiotropy			MR-PRESSO
	Method	Q	Q_df	Q_pval	egger_intercept	se	P-value	Global test RSSobs	Global test p value	P-value
Sterol ester (27:1/20:2)	MR Egger	28.279	25	0.295171	-0.00161301	0.012559	0.898832	30.7207	0.354	0.0237708
	IVW	28.2977	26	0.343969
Phosphatidylcholine (16:0_20:4)	MR Egger	20.737	22	0.537037	-0.00516621	0.00808633	0.529496	21.8681	0.682	0.0137586
	IVW	21.1452	23	0.572221
Sphingomyelin (d34:1)	MR Egger	24.2268	30	0.761669	0.00656105	0.00844898	0.443505	26.6577	0.756	0.0190662
	IVW	24.8298	31	0.775279

## Sheet: Table S6
Table S6. Detailed results of sensitivity analyses for causal effects of Plasma Lipidom and inflammatory cytokines
	Heterogeneity				Pleiotropy			MR-PRESSO
	Method	Q	Q_df	Q_pval	egger_intercept	se	P-value	Global test RSSobs	Global test p value	P-value
Sterol ester (27:1/20:2)	MR Egger	21.5724	25	0.660296	0.01094	0.00787974	0.177272	25.2262	0.615	0.034074
	IVW	23.5	26	0.604531
Phosphatidylcholine (16:0_20:4)	MR Egger	22.3184	22	0.44103	0.00620306	0.00570278	0.28849	37.0131	0.352	1.75799e-06
	IVW	23.5186	23	0.430851
Sphingomyelin (d34:1)	MR Egger	40.7545	30	0.0910577	-0.0096046	0.00675385	0.165314	46.4923	0.076	0.0318682
	IVW	43.5019	31	0.0673307

## Sheet: Table S7
Table S7. Detailed results of sensitivity analyses for causal effects of inflammatory cytokines and sICH
	Heterogeneity				Pleiotropy			MR-PRESSO
	Method	Q	Q_df	Q_pval	egger_intercept	se	P-value	Global test RSSobs	Global test p value	P-value
TNF-related apoptosis-inducing ligand levels	MR Egger	30.9765	34	0.616599	0.00189828	0.00834244	0.821363	31.8866	0.721	0.0123498
	IVW	31.0282	35	0.660344
Hepatocyte growth factor levels	MR Egger	34.6796	28	0.179388	-0.00201117	0.0134892	0.882547	37.5408	0.22	0.0582227
	IVW	34.7071	29	0.214319
